# Supplementary material for: Study on the Ultrasonic-Assisted Extraction Process of Anthocyanin from Purple Cabbage with Deep Eutectic Solvent
Source: Molecules. 2025 Mar 13;30(6):1281. doi: 10.3390/molecules30061281 (PMC11944879; doi:10.3390/molecules30061281)
Supplement: Supplementary file 1 [file molecules-30-01281-s001.zip]

Archive with 1 entries (1 files):
- molecules-3291005-supplementary.pdf
